# Supplementary material for: A Cross-Species Analysis Reveals Dysthyroidism of the Ovaries as a Common Trait of Premature Ovarian Aging
Source: Int J Mol Sci. 2023 Feb 3;24(3):3054. doi: 10.3390/ijms24033054 (PMC9918015; doi:10.3390/ijms24033054)
Supplement: Supplementary file 1 [file ijms-24-03054-s001.zip]

Archive with 1 entries (1 files):
- ijms-2113443-supplementary.pdf
